# Supplementary material for: Screening for compensated advanced chronic liver disease using transient elastography in outpatient addiction clinics
Source: Alcohol Clin Exp Res (Hoboken). 2024 Oct 13;48(12):2303–9. doi: 10.1111/acer.15463 (PMC11629458; doi:10.1111/acer.15463)
Supplement: Supplementary file 1 — TABLES S1–S3. [file ACER-48-2303-s001.zip]

Archive with 4 entries (4 files):
- 6039R2_Moirand_AcceptedSuppLegends_LD.docx
- table_S1.docx
- table_S2.docx
- table_S3.docx
